# Supplementary material for: Different evolutionary histories of two cation/proton exchanger gene families in plants
Source: BMC Plant Biol. 2013 Jul 4;13:97. doi: 10.1186/1471-2229-13-97 (PMC3726471; doi:10.1186/1471-2229-13-97)
Supplement: Additional file 2: Table S1 — List of all sequences used in this study with reference to the database from which they were retrieved. Known salt tolerant plant species are highlighted in grey background. A simplified version (without special characters and limited to 10 characters) of the original sequences’ identifiers was used in this study, since the majority of phylogenetic software have limitations for sequence names. [file 1471-2229-13-97-S2.xls]

## Sheet: List of sequences
	Species	Common name	Database of origin	NHX sequences' identifiers	NHX seq. code used	SOS1 sequences' identifiers	SOS1 seq. code used
Yeast	Sacharomyces cerevisiae	Brewer's yeast	NCBI	YDR456W	ScYDR456W	-	-
Alga	Chlamydomonas reinhardtii	Green alga	Phytozome v7.0	Cre12.g526701.t01.1	Cr12g52670	-	-
Moss	Physcomitrella patens	Moss	Phytozome v7.0	Pp1s158_27V6.1	Ppa15827	Pp1s12_8V6.1 Pp1s15_101V6.1	Ppa128 Ppa15101
				Pp1s78_189V6.1	Ppa78189
				Pp1s169_48V6.1	Ppa16948
				Pp1s113_117V6.1	Ppa113117
				Pp1s233_97V6.1	Ppa23397
				Pp1s207_23V6.1	Ppa20723
				Pp1s31_203V6.1	Ppa31203
Spikemoss	Selaginella moellendorffii	Spikemoss	Phytozome v7.0	231555	Sm231555	74518	Sm74518
				230648	Sm230648	75049	Sm75049
Gymnosperm	Picea sitchensis	Sitka spruce	NCBI	ACN40903.1	PcACN40903	-	-
				ABK24882.1	PcABK24882
Angiosperms - Monocots	Brachypodium distachyon	Purple false brome	Phytozome v7.0	Bradi4g27340.1	Bd4g27340	Bradi4g00290.1 Bradi4g17380.1	Bd4g00290 Bd4g17380
				Bradi1g18360.1	Bd1g18360
				Bradi2g36000.1	Bd2g36000
				Bradi4g11500.1	Bd4g11500
				Bradi1g42740.1	Bd1g42740
	Oryza sativa	Rice	Phytozome v7.0	LOC_Os07g47100	Os07g47100	LOC_Os12g44360	Os12g44360
				LOC_Os05g05590	Os05g05590
				LOC_Os11g42790	Os11g42790
				LOC_Os06g21360	Os06g21360
				LOC_Os09g11450	Os09g11450
	Setaria italica	Foxtail millet	Phytozome v7.0	Si029445m	Si029445	Si021022m	Si021022
				Si029437m	Si029437
				Si021674m	Si021674
				Si026186m	Si026186
				Si006276m	Si006276
	Zea mays	Maize	Phytozome v7.0	GRMZM2G067747_T01	Zm2G067747	GRMZM2G098494_T01	Zm2G098494
				GRMZM2G027851_T03	Zm2G027851
				GRMZM2G063492_T01	Zm2G063492
				GRMZM2G037342_T01	Zm2G037342
				GRMZM2G118019_T01	Zm2G118019
	Sorghum bicolor	Sweet sorghum	Phytozome v7.0	Sb02g019500.1	Sb2g019500	Sb08g023290.1	Sb8g023290
				Sb09g003590.1	Sb9g003590
				Sb05g025700.1	Sb5g025700
				Sb10g012140.1	Sb10g01214
Andiosperms - Dicots	Aquilegia coerulea	Colorado blue columbine	Phytozome v7.0	AcoGoldSmith_v1.015115m	Ac015115	AcoGoldSmith_v1.000299m AcoGoldSmith_v1.002550m	Ac000299 Ac002550
				AcoGoldSmith_v1.027697m	Ac027697
				AcoGoldSmith_v1.018625m	Ac018625
	Mesembryanthemum crystallinum	Ice plant	NCBI	AM748092	McAM748092	AM746987	McAM746987
				AM746985	McAM746985
				AM901401	McAM901401
	Atriplex gmelinii	Gmelin'S saltbush	NCBI	AB038492	AgAB038492	-	-
	Atriplex dimorphostegia	-	NCBI	AY211397	AdAY211397	-	-
	Suaeda salsa	-	NCBI	AY261806	SsAY261806	-	-
	Salicornia europaea	Glasswort	NCBI	AY131235	SeAY131235	-	-
	Chenopodium glaucum	Oak-leaved goosefoot	NCBI	AY371319	CgAY371319	-	-
	Kalidium foliatum	yan zhua zhua	NCBI	AY825250	KfAY825250	-	-
	Mimulus guttatus	Monkey flower	Phytozome v7.0	mgv1a021839m	Mg021839	mgv1a001382m	Mg001382
				mgv1a003973m	Mg003973
				mgv1a021866m	Mg021866
				mgv1a025551m	Mg025551
				mgv1a004101m	Mg004101
				mgv1a023716m	Mg023716
	Vitis vinifera	Grapevine	Phytozome v7.0	GSVIVT01037753001	Vv37753	GSVIVT01011573001	Vv11573
				GSVIVT01000002001	Vv00002
				GSVIVT01011001001	Vv11001
				GSVIVT01017814001	Vv17814
				GSVIVT01021972001	Vv21972
	Eucalyptus grandis	Eucalyptus	Phytozome v7.0	Egrandis_v1_0.007746m	Eg007746	Egrandis_v1_0.001457m Egrandis_v1_0.008144m	Eg001457 Eg008144
				Egrandis_v1_0.008446m	Eg008446
				Egrandis_v1_0.008520m	Eg008520
				Egrandis_v1_0.008323m	Eg008323
	Citrus clementina	Clementine	Phytozome v7.0	clementine0.9_007507m	Cc007507	clementine0.9_004537m	Cc004537
				clementine0.9_032254m	Cc032254
				clementine0.9_007221m	Cc007221
				clementine0.9_006788m	Cc006788
				clementine0.9_006811m	Cc006811
	Citrus sinensis	Sweet orange	Phytozome v7.0	orange1.1g010004	Cs1g010004	orange1.1g001116m	Cs1g001116
				orange1.1g009645	Cs1g009645
				orange1.1g009116	Cs1g009116
	Carica papaya	Papaya	Phytozome v7.0	evm.model.supercontig_48.7	Cp487	evm.model.supercontig_2.68	Cp268
				evm.model.supercontig_9.167	Cp9167
				evm.model.supercontig_16.109	Cp16109
				evm.model.supercontig_117.28	Cp11728
	Thellungiella halophila	Salt cress	NCBI	AK352788	ThAK352788	EF207775 AB562331	ThEF207775 ThAB562331
	Arabidopsis thaliana	Thale cress	Phytozome v7.0	AT5G27150	At5g27150	AT2G01980 AT1G14660	At2g01980 At1g14660
				AT3G05030	At3g05030
				AT3G06370	At3g06370
				AT5G55470	At5g55470
				AT1G54370	At1g54370
				AT1G79610	At1g79610
	Prunus persica	Peach	Phytozome v7.0	ppa021856m	Ppe021856	ppa000453m	Ppe00453
				ppa024846m	Ppe024846
				ppa003873m	Ppe003873
				ppa027158m	Ppe027158
				ppa003745m	Ppe003745
				ppa003943m	Ppe003943
	Cucumis sativus	Cucumber	Phytozome v7.0	Cucsa.025160.1	Csa025160	Cucsa.026500.1	Csa026500
				Cucsa.363260.1	Csa363260
				Cucsa.289150.1	Csa289150
	Glycine max	Soybean	Phytozome v7.0	Glyma07g40070.1	Gm07g40070	Glyma08g09730.1	Gm08g09730
				Glyma09g02130.1	Gm09g02130
				Glyma15g13030.1	Gm15g13030
				Glyma17g02560.1	Gm17g02560
				Glyma03g40290.1	Gm03g40290
				Glyma19g42900.1	Gm19g42900
				Glyma10g30020.1	Gm10g30020
				Glyma20g37370.1	Gm20g37370
	Medicago truncatula	Barrel medic	Phytozome v7.0	Medtr3g076690.1	Mt3g076690	-	-
				Medtr1g099040.1	Mt1g099040
				Medtr8g139670.1	Mt8g139670
	Populus trichocarpa	Poplar	Phytozome v7.0	POPTR_0016s00210	Pt16s00210	POPTR_0010s11130.1 POPTR_0008s14030.1	Pt10s11130 Pt08s14030
				POPTR_0013s02760	Pt13s02760
				POPTR_0014s12940	Pt14s12940
				POPTR_0010s03270	Pt10s03270
				POPTR_0005s04660	Pt05s04660
				POPTR_0013s03220	Pt13s03220
	Ricinus communis	Castor bean	Phytozome v7.0	27613.m000616	Rc27613061	29780.m001381	Rc29780138
				30128.m008729	Rc30128872
				29647.m002027	Rc29647202
				29726.m003982	Rc29726398
				30128.m008667	Rc30128866
	Manihot esculenta	Cassava	Phytozome v7.0	cassava4.1_005692m	Me005692	cassava4.1_025141m cassava4.1_002710m	Me025141 Me002710
				cassava4.1_030429m	Me030429
				cassava4.1_004488m	Me004488
				cassava4.1_024060m	Me024060
				cassava4.1_029003m	Me029003
				cassava4.1_004969m	Me004969
				cassava4.1_005040m	Me005040
